# Supplementary material for: A Probabilistic Approach to Explore Signal Execution Mechanisms With Limited Experimental Data
Source: Front Genet. 2020 Jul 10;11:686. doi: 10.3389/fgene.2020.00686 (PMC7381302; doi:10.3389/fgene.2020.00686)
Supplement: Supplementary file 1 [file Table_1.XLSX]

## Sheet: Sheet1
Base model
Monomer	Initial Value
Ligand	1000
ParpU	1000000
C8A	0
SmacM	100000
BaxM	40000
Apop	0
Fadd	130000
SmacC	0
ParpC	0
Xiap	42000
C9	100000
C3ub	0
C8pro	130000
Bcl2	328000
C3pro	21000
CytoCM	500000
CytoCC	0
BaxA	0
ApafI	100000
BidU	171000
BidT	0
C3A	0
Bad	53000
ApafA	0
BidM	0
Receptor	100
C6A	0
C6pro	100
